# Supplementary material for: A New Model of Chronic Mycobacterium abscessus Lung Infection in Immunocompetent Mice
Source: Int J Mol Sci. 2020 Sep 9;21(18):6590. doi: 10.3390/ijms21186590 (PMC7554715; doi:10.3390/ijms21186590)
Supplement: Supplementary file 1 [file ijms-21-06590-s001.zip]

Archive with 2 entries (2 files):
- Supplementary Material.docx
- Supplementary Statistical Analyses.docx
